# Supplementary material for: Lateral Diffusion of NKCC1 Contributes to Chloride Homeostasis in Neurons and Is Rapidly Regulated by the WNK Signaling Pathway
Source: Cells. 2023 Jan 31;12(3):464. doi: 10.3390/cells12030464 (PMC9914440; doi:10.3390/cells12030464)
Supplement: Supplementary file 1 [file cells-12-00464-s001.zip]

Archive with 1 entries (1 files):
- cells-2120207-supplementary.pdf
